# Supplementary material for: A Retrospective Study of Staphylococcus aureus Bacteremia in a Tertiary Hospital and Factors Associated with Mortality
Source: Diagnostics (Basel). 2023 Jun 5;13(11):1975. doi: 10.3390/diagnostics13111975 (PMC10253165; doi:10.3390/diagnostics13111975)
Supplement: Supplementary file 1 [file diagnostics-13-01975-s001.zip]

Archive with 1 entries (1 files):
- diagnostics-2380792-supplementary.pdf
